# Supplementary material for: Simulation training on respectful emergency obstetric and neonatal care in north-western Madagascar: a mixed-methods evaluation of an innovative training program
Source: Adv Simul (Lond). 2024 May 13;9:18. doi: 10.1186/s41077-024-00289-0 (PMC11092212; doi:10.1186/s41077-024-00289-0)
Supplement: Supplementary file 1 — Supplementary Material 1. [file 41077_2024_289_MOESM1_ESM.zip]

Archive with 7 entries (7 files):
- Appendix 1_Script for Post-Partum Haemorrhage (PPH) Scenario (in French)_ESM.docx
- Appendix 2_Script for Post-Partum Haemorrhage (PPH) Scenario (in English)_ESM.docx
- Appendix 3_photos and descriptions _ESM.docx
- Clip_video_focus_group_ESM.mp4
- Photo 1_Participants of group 2 during focus group activity_ESM.JPG
- Photo 2_Exchanges between participants during the focus group activity_ESM.JPG
- Photo 3_Vision board of the post-it" introductory workshop at the start of focus group workshop_ESM.JPG
